# Supplementary material for: Gap Junctions between Endothelial Cells Are Disrupted by Circulating Extracellular Vesicles from Sickle Cell Patients with Acute Chest Syndrome
Source: Int J Mol Sci. 2020 Nov 24;21(23):8884. doi: 10.3390/ijms21238884 (PMC7727676; doi:10.3390/ijms21238884)
Supplement: Supplementary file 1 [file ijms-21-08884-s001.zip]

Archive with 2 entries (2 files):
- Supplemental Figure S1.pdf
- Supplemental Figure S2.pdf
